# Supplementary material for: Examining the Osmotic Response of Acidihalobacter aeolianus after Exposure to Salt Stress
Source: Microorganisms. 2021 Dec 23;10(1):22. doi: 10.3390/microorganisms10010022 (PMC8781986; doi:10.3390/microorganisms10010022)
Supplement: Supplementary file 1 [file microorganisms-10-00022-s001.zip]

Archive with 1 entries (1 files):
- microorganisms-1488858-supplementary.pdf
